# Supplementary material for: Rapid Identity and Quantity CQA Test for Multivalent mRNA Drug Product Formulations
Source: Vaccines (Basel). 2022 Oct 12;10(10):1704. doi: 10.3390/vaccines10101704 (PMC9612012; doi:10.3390/vaccines10101704)
Supplement: Supplementary file 1 [file vaccines-10-01704-s001.zip]

Archive with 1 entries (1 files):
- vaccines-1936146-Supplementary Materials.pdf
